# Supplementary material for: Pathways controlling neurotoxicity and proteostasis in mitochondrial complex I deficiency
Source: Hum Mol Genet. 2024 Feb 7;33(10):860–71. doi: 10.1093/hmg/ddae018 (PMC11070137; doi:10.1093/hmg/ddae018)
Supplement: Supplemental_Table_S1_ddae018 [file supplemental_table_s1_ddae018.xlsx]

## Sheet: kinome screen
Bloomington stock #	gene	CG	FBgn	name	line	modification of complex I retinal toxicity
41878	14-3-3zeta	CG17870	FBgn0004907	14-3-3zeta	GL01310
61170	Abl	CG4032	FBgn0000017	Abl tyrosine kinase	HMC05140
33899	Ack	CG14992	FBgn0028484	Activated Cdc42 kinase	HMS00839
41931	Ack-like	CG43741	FBgn0263998	Activated Cdc42 kinase-like	HMS02328
42841	Adck	CG3608	FBgn0035039	aarF domain containing kinase	HMS02533
64491	AdenoK	CG11255	FBgn0036337	Adenosine Kinase	HMC05509
51799	Adk1	CG17146	FBgn0022709	Adenylate kinase 1	HMC03355
55320	Adk2	CG3140	FBgn0283494	Adenylate kinase 2	HMC04007
57407	Adk3	CG6612	FBgn0042094	Adenylate kinase 3	HMC04712
57530	Aduk	CG8866	FBgn0037679	Another Drosophila Unc-51-like kinase	HMC04845
35358	Ady43A	CG1851	FBgn0026602	Ady43A	GL00270
33615	Akt1	CG4006	FBgn0010379	Akt1	HMS00007
33429	alc	CG8057	FBgn0260972	alicorn	HMS00316
27518	Alk	CG8250	FBgn0040505	Anaplastic lymphoma kinase	JF02668
57785	AMPKalpha	CG3051	FBgn0023169	AMP-activated protein kinase alpha subunit	HMC04979	enhancer
38245	aPKC	CG42783	FBgn0261854	atypical protein kinase C	HMS01689
41697	Argk	CG32031	FBgn0000116	Arginine kinase	HMS02262
57033	Asator	CG11533	FBgn0039908	Asator	HMS04477
32464	Ask1	CG4720	FBgn0014006	Apoptotic signal-regulating kinase 1	HMS00464
35224	asp	CG6875	FBgn0000140	abnormal spindle	GL00108
35177	Atg1	CG10967	FBgn0260945	Autophagy-related 1	GL00047
41889	aurA	CG3068	FBgn0000147	aurora A	HMS02205
58308	aurB	CG6620	FBgn0024227	aurora B	HMJ22415
39017	aux	CG1107	FBgn0037218	auxilin	HMS01935	enhancer
42532	awd	CG2210	FBgn0000150	abnormal wing discs	HMJ02099
40866	babo	CG8224	FBgn0011300	baboon	HMS02033
55330	ball	CG6386	FBgn0027889	ballchen	HMC04017
50912	bma	CG34356	FBgn0085385	black match	HMJ03136
53310	bsk	CG5680	FBgn0000229	basket	HMC03539
31546	bt	CG32019	FBgn0005666	bent	JF01108
35159	Btk29A	CG8049	FBgn0003502	Btk family kinase at 29A	GL00027
55870	btl	CG32134	FBgn0285896	breathless	HMC04140
58185	Bub1	CG14030	FBgn0031696	Bub1 kinase	HMJ22162
35700	BubR1	CG7838	FBgn0263855	Bub1-related kinase	GLV21065
55877	Cad96Ca	CG10244	FBgn0022800	Cadherin 96Ca	HMC04150
41900	CaMKI	CG1495	FBgn0016126	Calcium/calmodulin-dependent protein kinase I	GL01332
35330	CaMKII	CG18069	FBgn0264607	Calcium/calmodulin-dependent protein kinase II	GL00237
51721	CASK	CG6703	FBgn0013759	CASK	HMC03260
42661	Cdc2rk	CG1362	FBgn0013435	Cdc2-related kinase	HMS02497	suppressor
35325	Cdc2rk	CG1362	FBgn0013435	Cdc2-related kinase	GL00232
34991	Cdc37	CG12019	FBgn0011573	Cdc37	HMS01401
57798	Cdc7	CG32742	FBgn0028360	Cdc7 kinase	HMC04992
42568	cdi	CG6027	FBgn0004876	center divider	HMJ02227
40950	Cdk1	CG5363	FBgn0004106	Cyclin-dependent kinase 1	HMS02212
34838	Cdk12	CG7597	FBgn0037093	Cyclin-dependent kinase 12	HMS00155
34856	Cdk2	CG10498	FBgn0004107	Cyclin-dependent kinase 2	HMS00174	enhancer
57031	Cdk4	CG5072	FBgn0016131	Cyclin-dependent kinase 4	GL01859
35287	Cdk5	CG8203	FBgn0013762	Cyclin-dependent kinase 5	GL00189
57290	Cdk5alpha	CG5387	FBgn0027491	Cdk5 activator-like protein	HMJ21283
62304	Cdk7	CG3319	FBgn0263237	Cyclin-dependent kinase 7	HMJ23661
35324	Cdk8	CG10572	FBgn0015618	Cyclin-dependent kinase 8	GL00231
41932	Cdk9	CG5179	FBgn0019949	Cyclin-dependent kinase 9	HMS02329
35361	Cerk	CG16708	FBgn0037315	Ceramide kinase	GL00273
35579	cert	CG7207	FBgn0027569	ceramide transfer protein	GL00157
33717	CG10082	CG10082	FBgn0034644	-	HMS00598	enhancer
61298	CG10177	CG10177	FBgn0039083	-	HMJ23130
60082	CG10268	CG10268	FBgn0032811	-	HMC05076
42663	CG10702	CG10702	FBgn0032752	-	HMS02499	enhancer
60439	CG10738	CG10738	FBgn0036368	-	HMJ22754
29603	CG11221	CG11221	FBgn0031855	-	JF03282
57240	CG11249	CG11249	FBgn0037115	-	HMC04626
35268	CG11811	CG11811	FBgn0036099	-	GL00163
55901	CG12069	CG12069	FBgn0039796	-	HMC04183
42612	CG12147	CG12147	FBgn0037325	-	HMS02447
65109	CG12229	CG12229	FBgn0036723	-	HMC06015
62939	CG1227	CG1227	FBgn0037491	-	HMJ30016
57232	CG12289	CG12289	FBgn0036160	-	HMC04616
57754	CG1271	CG1271	FBgn0035392	-	HMC04947
57220	CG13369	CG13369	FBgn0025640	-	HMC04603
61907	CG1344	CG1344	FBgn0027507	-	HMJ23462
57228	CG14006	CG14006	FBgn0031733	-	HMC04612
62151	CG14305	CG14305	FBgn0038630	-	HMC05158
67259	CG15547	CG15547	FBgn0039809	-	HMC06362
65066	CG16903	CG16903	FBgn0040394	-	HMC06024
57229	CG17010	CG17010	FBgn0032424	-	HMC04613
42575	CG17528	CG17528	FBgn0261387	-	HMJ02234
35733	CG17698	CG17698	FBgn0040056	-	HMS01475
58354	CG1951	CG1951	FBgn0039623	-	HMC04525
57752	CG2201	CG2201	FBgn0032955	-	HMC04945
41694	CG2246	CG2246	FBgn0039790	-	HMS02259
33649	CG2577	CG2577	FBgn0030384	-	HMS00054
57226	CG2964	CG2964	FBgn0031462	-	HMC04610
60425	CG3008	CG3008	FBgn0031643	-	HMJ22716
36746	CG31140	CG31140	FBgn0051140	-	HMS03006
58224	CG31183	CG31183	FBgn0051183	-	HMJ22232
57038	CG31431	CG31431	FBgn0051431	-	HMS04483
55895	CG3216	CG3216	FBgn0034568	-	HMC04174
57039	CG32649	CG32649	FBgn0052649	-	HMS04484
57828	CG32944	CG32944	FBgn0052944	-	HMJ21836
60442	CG33671	CG33671	FBgn0061359	-	HMJ22759
28524	CG34357	CG34357	FBgn0085386	-	HM05010
27056	CG3494	CG3494	FBgn0035008	-	JF02382
62986	CG3544	CG3544	FBgn0031279	-	HMJ30063
67258	CG3809	CG3809	FBgn0037995	-	HMC06361
57223	CG4041	CG4041	FBgn0029736	-	HMC04606
36112	CG42366	CG42366	FBgn0259712	-	HMS00987
63988	CG43143	CG43143	FBgn0262617	-	HMJ30301
52999	CG43729	CG43729	FBgn0263980	-	HMJ21714	enhancer
33350	CG44153	CG44153	FBgn0265002	-	HMS00218
55977	CG4546	CG4546	FBgn0038373	-	HMC04273
55889	CG4629	CG4629	FBgn0031299	-	HMC04163
55891	CG4839	CG4839	FBgn0032187	-	HMC04168
57567	CG4945	CG4945	FBgn0034137	-	HMC04884
32393	CG5144	CG5144	FBgn0035957	-	HMS00387
57756	CG5626	CG5626	FBgn0036266	-	HMC04949
61828	CG5757	CG5757	FBgn0034299	-	HMJ23271
62453	CG5790	CG5790	FBgn0032677	-	HMJ23933
57244	CG6364	CG6364	FBgn0263398	-	HMC04631
60086	CG6767	CG6767	FBgn0036030	-	HMC05080
62152	CG6800	CG6800	FBgn0038902	-	HMC05159
55640	CG7028	CG7028	FBgn0027587	-	HMC03788
57532	CG7069	CG7069	FBgn0038952	-	HMC04847
42653	CG7094	CG7094	FBgn0032650	-	HMS02489
58101	CG7156	CG7156	FBgn0038588	-	HMJ22016
27505	CG7236	CG7236	FBgn0031730	-	JF02655
53675	CG7328	CG7328	FBgn0036942	-	HMC03664
60343	CG7335	CG7335	FBgn0036941	-	HMJ22484
53954	CG7362	CG7362	FBgn0038258	-	HMJ21320
34035	CG7497	CG7497	FBgn0036742	-	HMS01008
57233	CG7551	CG7551	FBgn0036161	-	HMC04617
57406	CG7616	CG7616	FBgn0036142	-	HMC04711
60014	CG8173	CG8173	FBgn0030864	-	HMS05007	enhancer
34524	CG8298	CG8298	FBgn0033673	-	HMS00813
60083	CG8485	CG8485	FBgn0033915	-	HMC05077
62359	CG8565	CG8565	FBgn0030697	-	HMJ23714
57230	CG8726	CG8726	FBgn0033244	-	HMC04614
57573	CG8878	CG8878	FBgn0027504	-	HMC04523
55890	CG9222	CG9222	FBgn0031784	-	HMC04165
61164	CG9541	CG9541	FBgn0032083	-	HMC05135
33959	CG9961	CG9961	FBgn0031451	-	HMS00916
62148	CG9962	CG9962	FBgn0031441	-	HMC05154
41711	CkIalpha	CG2028	FBgn0015024	Casein kinase Ialpha	HMS02276
35136	CkIIalpha	CG17520	FBgn0264492	casein kinase IIalpha	GL00003
42943	CkIIbeta	CG15224	FBgn0000259	Casein kinase II beta subunit	HMS02636	enhancer
62869	CkIIbeta2	CG8914	FBgn0026136	Casein kinase II beta2 subunit	HMC05342
60078	Cks30A	CG3738	FBgn0010314	Cyclin-dependent kinase subunit 30A	HMC05072
41712	Csk	CG42317	FBgn0262081	C-terminal Src kinase	HMS02277
31761	CycA	CG5940	FBgn0000404	Cyclin A	HM04073
40879	CycB	CG3510	FBgn0000405	Cyclin B	HMS02046
33753	CycC	CG7281	FBgn0004597	Cyclin C	HMS01095
33653	CycD	CG9096	FBgn0010315	Cyclin D	HMS00059
33654	CycE	CG3938	FBgn0010382	Cyclin E	HMS00060
29315	CycG	CG11525	FBgn0039858	Cyclin G	JF02474
34732	CycH	CG7405	FBgn0022936	Cyclin H	HMS01212
37521	CycJ	CG10308	FBgn0010317	Cyclin J	HMS01663
34032	CycK	CG15218	FBgn0025674	Cyclin K	HMS01003
32976	CycT	CG6292	FBgn0025455	Cyclin T	HMS00776
65107	Dak1	CG6092	FBgn0028833	Dak1	HMC06008
64026	dap	CG1772	FBgn0010316	dacapo	HMS05362
35134	dco	CG2048	FBgn0002413	discs overgrown	GL00001
55906	Ddr	CG33531	FBgn0053531	Discoidin domain receptor	HMC04190
36745	Dgk	CG34361	FBgn0085390	Diacyl glycerol kinase	HMS03005
57750	Dgkepsilon	CG8657	FBgn0020930	Diacyl glycerol kinase epsilon	HMC04943
39035	dlg1	CG1725	FBgn0001624	discs large 1	HMS01954	enhancer
38263	Dlish	CG10933	FBgn0034264	Dachs ligand with SH3s	HMS01708
65886	dnk	CG5452	FBgn0022338	deoxyribonucleoside kinase	HMC06148
37469	dnt	CG17559	FBgn0024245	doughnut on 2	GL00241
50903	Doa	CG42320	FBgn0265998	Darkener of apricot	HMJ03121
60138	dop	CG6498	FBgn0267390	drop out	HMC05132
55904	Drak	CG32666	FBgn0052666	Death-associated protein kinase related	HMC04188
39002	drl	CG17348	FBgn0015380	derailed	HMS01918
55893	Drl-2	CG3915	FBgn0033791	Derailed 2	HMC04172
32920	Dsor1	CG15793	FBgn0010269	Downstream of raf1	HMS00710
57294	Dyrk2	CG4551	FBgn0016930	Dual-specificity tyrosine phosphorylation-regulated kinase 2	HMS04490
55882	Dyrk3	CG40478	FBgn0027101	Dual-specificity tyrosine phosphorylation-regulated kinase 3	HMC04155
38528	eas	CG3525	FBgn0000536	easily shocked	HMS01734
60012	Egfr	CG10079	FBgn0003731	Epidermal growth factor receptor	HMS05003
34075	Eip63E	CG10579	FBgn0005640	Ecdysone-induced protein 63E	HMS00569
60006	Eph	CG1511	FBgn0025936	Eph receptor tyrosine kinase	HMS04998
56939	Erk7	CG32703	FBgn0052703	Extracellularly regulated kinase 7	HMC04378
35793	fab1	CG6355	FBgn0028741	fab1 kinase	GL00246
44075	Fak	CG10023	FBgn0020440	Focal adhesion kinase	HMS02792
64596	fbl	CG5725	FBgn0011205	fumble	HMC05631
33375	FER	CG8874	FBgn0000723	FER tyrosine kinase	HMS00249
57041	for	CG10033	FBgn0000721	foraging	HMS04486
42569	fray	CG7693	FBgn0023083	frayed	HMJ02228
44009	fs(1)h	CG2252	FBgn0004656	female sterile (1) homeotic	HMS02723
41588	fu	CG6551	FBgn0001079	fused	GL00705
42577	Fur2	CG18734	FBgn0004598	Furin 2	HMJ02236
35257	fwd	CG7004	FBgn0004373	four wheel drive	GL00145
60091	Galk	CG5288	FBgn0263199	Galactokinase	HMC05085	enhancer
57042	GckIII	CG5169	FBgn0266465	Germinal centre kinase III	HMS04487
35355	Gcn2	CG1609	FBgn0019990	Gcn2	GL00267
57379	gek	CG4012	FBgn0023081	genghis khan	HMS04488
36719	gish	CG6963	FBgn0250823	gilgamesh	HMS01609
51849	Gk1	CG18374	FBgn0025592	Glycerol kinase 1	HMC03423
57522	Gk2	CG7995	FBgn0035266	Glycerol kinase 2	HMC04837
35246	Gprk1	CG40129	FBgn0260798	G protein-coupled receptor kinase 1	GL00133
57316	Gprk2	CG17998	FBgn0261988	G protein-coupled receptor kinase 2	HMS04517
62155	grp	CG17161	FBgn0261278	grapes	HMC05162
64922	gskt	CG31003	FBgn0046332	gasket	HMC05795
34525	gwl	CG7719	FBgn0260399	greatwall	HMS00834
35210	hep	CG4353	FBgn0010303	hemipterous	GL00089
35155	Hex-A	CG3001	FBgn0001186	Hexokinase A	GL00023
57404	Hex-C	CG8094	FBgn0001187	Hexokinase C	HMC04708
57535	Hex-t1	CG33102	FBgn0042711	Hex-t1	HMC04850
60090	Hex-t2	CG32849	FBgn0042710	Hex-t2	HMC05084
60084	Hipk	CG17090	FBgn0035142	Homeodomain interacting protein kinase	HMC05078
32966	hop	CG1594	FBgn0004864	hopscotch	HMS00761
33614	hpo	CG11228	FBgn0261456	hippo	HMS00006	enhancer
53699	hppy	CG7097	FBgn0263395	happyhour	HMJ21724
58289	htl	CG7223	FBgn0010389	heartless	HMJ22375
62334	IKKbeta	CG4201	FBgn0024222	I-kappaB kinase beta	HMJ23691
34709	IKKepsilon	CG2615	FBgn0086657	I-kappaB kinase epsilon	HMS01188
57308	Ilk	CG10504	FBgn0028427	Integrin linked kinase	HMS04509
33768	inaC	CG6518	FBgn0004784	inactivation no afterpotential C	JF02958
51518	InR	CG18402	FBgn0283499	Insulin-like receptor	HMS03166
31733	IP3K1	CG4026	FBgn0032147	Inositol 1,4,5-triphosphate kinase 1	HM04042
61831	IP3K2	CG45017	FBgn0283680	Inositol 1,4,5-triphosphate kinase 2	HMJ23314
57243	Ipk1	CG30295	FBgn0050295	Ipk1	HMC04630
60081	Ipk2	CG13688	FBgn0031267	Ipk2	HMC05075
61942	Irbp	CG5247	FBgn0011774	Inverted repeat-binding protein	HMJ23526
62156	Ire1	CG4583	FBgn0261984	Inositol-requiring enzyme-1	HMC05163
42571	JIL-1	CG6297	FBgn0020412	JIL-1 kinase	HMJ02230
57759	key	CG16910	FBgn0041205	kenny	HMC04952
39061	KP78a	CG6715	FBgn0026064	KP78a	HMS01981
62853	KP78b	CG17216	FBgn0026063	KP78b	HMC05326
32937	ksr	CG2899	FBgn0015402	kinase suppressor of ras	HMS00730
57219	l(2)k01209	CG4798	FBgn0022029	lethal (2) k01209	HMC04602
60010	lic	CG12244	FBgn0261524	licorne	HMS05002
42576	LIMK1	CG1848	FBgn0283712	LIM domain kinase 1	HMJ02235
64045	Liprin-beta	CG10743	FBgn0036376	Liprin-beta	HMC05156	suppressor
41672	Liprin-beta	CG10743	FBgn0036376	Liprin-beta	HMS02206
60003	Lk6	CG17342	FBgn0017581	Lk6 kinase	HMC04995
34362	Lkb1	CG9374	FBgn0038167	Lkb1 kinase	HMS01351
64482	lok	CG10895	FBgn0019686	loki	HMC05499
	Lrrk	CG5483	FBgn0038816	Leucine-rich repeat kinase
42529	Madm	CG1098	FBgn0027497	MLF1-adaptor molecule	HMJ02096
33411	Magi	CG30388	FBgn0034590	Magi	HMS00291	enhancer
63717	MAPk-Ak2	CG3086	FBgn0013987	MAP kinase activated protein-kinase-2	HMJ30285
57317	mbt	CG18582	FBgn0025743	mushroom bodies tiny	HMS04518
41934	mei-41	CG4252	FBgn0004367	meiotic 41	HMS02331
28587	Mekk1	CG7717	FBgn0024329	Mekk1	HM05075
57242	metro	CG30021	FBgn0050021	menage a trois	HMC04629
42832	Mkk4	CG9738	FBgn0024326	MAP kinase kinase 4	HMS02524
36657	mnb	CG42273	FBgn0259168	minibrain	HMS01545
36658	Mps1	CG7643	FBgn0000063	Monopolar spindle 1	HMS01546
35165	mri	CG1216	FBgn0035107	mrityu	GL00033	suppressor
25881	mri	CG1216	FBgn0035107	mrityu	JF01921
42518	msn	CG16973	FBgn0010909	misshapen	HMJ02084
33046	Mulk	CG31873	FBgn0260750	Multi-substrate lipid kinase	HMS00699
57534	Myt1	CG32417	FBgn0040298	Myt1	HMC04849
38326	Nak	CG10637	FBgn0015772	Numb-associated kinase	HMS01793
60106	Nek2	CG17256	FBgn0029970	Nek2	HMC05100
42543	niki	CG10951	FBgn0045980	nimA-like kinase	HMJ02114
55862	ninaC	CG5125	FBgn0002938	neither inactivation nor afterpotential C	HMC04132
34849	Nipped-A	CG33554	FBgn0053554	Nipped-A	HMS00167
57224	nmdyn-D6	CG5310	FBgn0030573	nmdyn-D6	HMC04607
44058	nmdyn-D7	CG8362	FBgn0028997	nmdyn-D7	HMS02775
42570	nmo	CG7892	FBgn0011817	nemo	HMJ02229
41945	nonC	CG32743	FBgn0263968	no-on-and-no-off transient C	HMS02342
56936	Nrk	CG4007	FBgn0020391	Neurospecific receptor kinase	HMC04375
55869	otk	CG8967	FBgn0004839	off-track	HMC04139
34744	p38a	CG5475	FBgn0015765	p38a MAP kinase	HMS01224
35252	p38b	CG7393	FBgn0024846	p38b MAP kinase	GL00140
64846	p38c	CG33338	FBgn0267339	p38c MAP kinase	HMC05719
62201	Pak	CG10295	FBgn0267698	p21-activated kinase	HMC05208
42664	Pak3	CG14895	FBgn0044826	Pak3	HMS02500	suppressor
35373	Pak3	CG14895	FBgn0044826	Pak3	GL00287
60471	Papss	CG8363	FBgn0020389	PAPS synthetase	HMJ22841
32410	par-1	CG8201	FBgn0260934	par-1	HMS00405
29581	Pask	CG3105	FBgn0034950	PAS kinase	JF03260
35142	Pdk	CG8808	FBgn0017558	Pyruvate dehydrogenase kinase	GL00009
34936	Pdk1	CG1210	FBgn0020386	Phosphoinositide-dependent kinase 1	HMS01250
57788	Pdxk	CG34455	FBgn0085484	Pyridoxal kinase	HMC04982
42499	PEK	CG2087	FBgn0037327	pancreatic eIF-2alpha kinase	HMJ02063
34336	Pfk	CG4001	FBgn0003071	Phosphofructokinase	HMS01324
57222	Pfrx	CG3400	FBgn0027621	6-phosphofructo-2-kinase	HMC04605	suppressor
35380	Pfrx	CG3400	FBgn0027621	6-phosphofructo-2-kinase	GL00295
33633	Pgk	CG3127	FBgn0250906	Phosphoglycerate kinase	HMS00031
42500	PhKgamma	CG1830	FBgn0011754	Phosphorylase kinase gamma	HMJ02065
38991	Pi3K21B	CG2699	FBgn0020622	Pi3K21B	HMS01907
64011	Pi3K59F	CG5373	FBgn0015277	Phosphotidylinositol 3 kinase 59F	HMJ30324
34621	Pi3K68D	CG11621	FBgn0015278	Phosphotidylinositol 3 kinase 68D	HMS01296
61182	Pi3K92E	CG4141	FBgn0015279	Pi3K92E	HMC05152
65110	Pi4KIIalpha	CG2929	FBgn0037339	Pi4KIIalpha	HMC06016
38242	PI4KIIIalpha	CG10260	FBgn0267350	Phosphatidylinositol 4-kinase III alpha	HMS01686
55886	Pink1	CG4523	FBgn0029891	PTEN-induced putative kinase 1	HMC04160
62855	PIP5K59B	CG3682	FBgn0034789	Phosphatidylinositol 4-phosphate 5-kinase at 59B	HMC05328
56855	Pitslre	CG4268	FBgn0016696	Pitslre	HMS02389	suppressor
57743	Pka-C1	CG4379	FBgn0000273	Protein kinase, cAMP-dependent, catalytic subunit 1	HMC04936
55859	Pka-C2	CG12066	FBgn0000274	Protein kinase, cAMP-dependent, catalytic subunit 2	HMC04129
55860	Pka-C3	CG6117	FBgn0000489	Protein kinase, cAMP-dependent, catalytic subunit 3	HMC04130
52906	Pka-R1	CG42341	FBgn0259243	Protein kinase, cAMP-dependent, regulatory subunit type 1	HMC03646
53930	Pka-R2	CG15862	FBgn0022382	Protein kinase, cAMP-dependent, regulatory subunit type 2	HMJ21276
55333	pkaap	CG4132	FBgn0040079	pkaap	HMC04020
55864	Pkc53E	CG6622	FBgn0003091	Protein C kinase 53E	HMC04134
44074	Pkc98E	CG1954	FBgn0003093	Protein C kinase 98E	HMS02791
28355	Pkcdelta	CG42349	FBgn0259680	Protein kinase C delta	JF02991
55898	PKD	CG7125	FBgn0038603	Protein Kinase D	HMC04179
62991	Pkg21D	CG3324	FBgn0000442	Protein kinase, cGMP-dependent at 21D	HMJ30068
57804	Pkn	CG2049	FBgn0020621	Protein kinase N	HMJ21812
57015	pll	CG5974	FBgn0010441	pelle	HMS04458	suppressor
41935	pll	CG5974	FBgn0010441	pelle	HMS02332	suppressor
35577	pll	CG5974	FBgn0010441	pelle	GL00150	suppressor
42535	png	CG11420	FBgn0000826	pan gu	HMJ02104	suppressor
55861	png	CG11420	FBgn0000826	pan gu	HMC04131
36702	polo	CG12306	FBgn0003124	polo	HMS01591
64844	Prpk	CG10673	FBgn0035590	p53-related protein kinase	HMC05717
39025	put	CG7904	FBgn0003169	punt	HMS01944
37520	Pvr	CG8222	FBgn0032006	PDGF- and VEGF-receptor related	HMS01662
33386	pyd	CG43140	FBgn0262614	polychaetoid	HMS00263
35218	PyK	CG7070	FBgn0267385	Pyruvate kinase	GL00099
55863	Raf	CG2845	FBgn0003079	Raf oncogene	HMC04133
29435	rdgA	CG42667	FBgn0261549	retinal degeneration A	JF03371
55872	Ret	CG14396	FBgn0011829	Ret oncogene	HMC04143
57703	rg	CG44835	FBgn0266098	rugose	HMC04892
57150	RIOK1	CG11660	FBgn0036187	RIO kinase 1	GL00195	suppressor
57150	RIOK1	CG11660	FBgn0036187	RIO kinase 1	HMC04524	suppressor
57533	RIOK2	CG11859	FBgn0039306	RIO kinase 2	HMC04848	suppressor
34855	rl	CG12559	FBgn0003256	rolled	HMS00173
34324	Rok	CG9774	FBgn0026181	Rho kinase	HMS01311
62868	Ror	CG4926	FBgn0010407	Ror	HMC05341
42572	S6k	CG10539	FBgn0283472	Ribosomal protein S6 kinase	HMJ02231
61202	S6kII	CG17596	FBgn0262866	Ribosomal protein S6 kinase II	HMJ22923
35178	S6KL	CG7001	FBgn0283473	S6 Kinase Like	GL00049
57221	SAK	CG7186	FBgn0026371	Sak kinase	HMC04604
42546	sax	CG1891	FBgn0003317	saxophone	HMJ02118
42609	Sdr	CG3837	FBgn0038279	Secreted decoy of InR	HMS02444
58120	sdt	CG32717	FBgn0261873	stardust	HMJ22057
55866	sev	CG18085	FBgn0003366	sevenless	HMC04136
55897	sff	CG6114	FBgn0036544	sugar-free frosting	HMC04176
38293	sgg	CG2621	FBgn0003371	shaggy	HMS01751
42555	Shark	CG18247	FBgn0015295	SH2 ankyrin repeat kinase	HMJ02128	suppressor
55874	Shark	CG18247	FBgn0015295	SH2 ankyrin repeat kinase	HMC04146
55867	shf	CG3135	FBgn0003390	shifted	HMC04137
55867	Sik2	CG4290	FBgn0025625	Salt-inducible kinase 2	HMC04137
56941	Sik3	CG42856	FBgn0262103	Salt-inducible kinase 3	HMC04380	enhancer
36747	Sk1	CG1747	FBgn0030300	Sphingosine kinase 1	HMS03007
36741	Sk2	CG32484	FBgn0052484	Sphingosine kinase 2	HMS03001
35198	sktl	CG9985	FBgn0016984	skittles	GL00072
55626	Slik	CG4527	FBgn0035001	Sterile20-like kinase	HMC03770
55879	Slob	CG43756	FBgn0264087	Slowpoke binding protein	HMC04152
32948	slpr	CG2272	FBgn0030018	slipper	HMS00742
31539	sls	CG1915	FBgn0086906	sallimus	JF01099
55907	smal	CG34380	FBgn0085409	smoke alarm	HMC04191
34726	SNF4Agamma	CG17299	FBgn0264357	SNF4/AMP-activated protein kinase gamma subunit	HMS01205
63618	sqa	CG42347	FBgn0259678	spaghetti-squash activator	HMJ30185
55868	Src42A	CG44128	FBgn0264959	Src oncogene at 42A	HMC04138
62157	Src64B	CG7524	FBgn0262733	Src oncogene at 64B	HMC05164
57587	SRPK	CG8174	FBgn0026370	SR Protein Kinase	HMS04507
55881	Srpk79D	CG11489	FBgn0025702	Serine-arginine protein kinase at 79D	HMC04154
35016	Stam	CG6521	FBgn0027363	Signal transducing adaptor molecule	HMS01429
64012	sti	CG10522	FBgn0002466	sticky	HMJ30325
34620	Stlk	CG40293	FBgn0046692	Ste20-like kinase	HMS01295	suppressor
57536	Strn-Mlck	CG44162	FBgn0265045	Stretchin-Mlck	HMC04851
32421	Taf1	CG17603	FBgn0010355	TBP-associated factor 1	HMS00416
53377	Tak1	CG18492	FBgn0026323	TGF-beta activated kinase 1	HMJ02053
55903	Takl1	CG31421	FBgn0046689	Tak1-like 1	HMC04186
53985	Takl2	CG4803	FBgn0039015	Tak1-like 2	HMJ21386	suppressor
41936	Tao	CG14217	FBgn0031030	Tao	HMS02333
44073	tefu	CG6535	FBgn0045035	telomere fusion	HMS02790
54005	Tie	CG7525	FBgn0014073	Tie-like receptor tyrosine kinase	HMJ21428
57303	tkv	CG14026	FBgn0003716	thickveins	HMS04501
33983	Tlk	CG34412	FBgn0283657	Tousled-like kinase	HMS00943
34639	Tor	CG5092	FBgn0021796	Target of rapamycin	HMS01114
58312	tor	CG1389	FBgn0003733	torso	HMJ22419
42523	trbl	CG5408	FBgn0028978	tribbles	HMJ02089
35160	trc	CG8637	FBgn0003744	tricornered	GL00028
57375	twf	CG3172	FBgn0038206	twinfilin	HMC04627
34000	Unc-89	CG33519	FBgn0053519	Unc-89	HMS00963
28599	vari	CG9326	FBgn0250785	varicose	HM05087
57011	Vps15	CG9746	FBgn0260935	Vacuolar protein sorting 15	HMS04454
51776	Wee1	CG4488	FBgn0011737	Wee1 kinase	HMC03331
41906	wit	CG10776	FBgn0024179	wishful thinking	HMS02298
35369	wnd	CG8789	FBgn0036896	wallenda	GL00282
42628	Wsck	CG31127	FBgn0046685	Wsck	HMS02463
34064	wts	CG12072	FBgn0011739	warts	HMS00026
34100	yata	CG1973	FBgn0260990	yata	HMS01005
